# Supplementary material for: Manipulating the Subcellular Localization and Anticancer Effects of Benzophenothiaziniums by Minor Alterations of N-Alkylation
Source: Molecules. 2023 Feb 10;28(4):1714. doi: 10.3390/molecules28041714 (PMC9965410; doi:10.3390/molecules28041714)
Supplement: Supplementary file 1 [file molecules-28-01714-s001.zip]

Archive with 1 entries (1 files):
- molecules-2205765-supplementary.pdf
